# Supplementary material for: Self-packaged stretchable printed circuits with ligand-bound liquid metal particles in elastomer
Source: Nat Commun. 2025 May 28;16:4944. doi: 10.1038/s41467-025-60118-4 (PMC12119845; doi:10.1038/s41467-025-60118-4)
Supplement: Supplementary file 4 — Source Data [file 41467_2025_60118_MOESM4_ESM.xlsx]

## Sheet: Figure 2d
Figure 2d	Thickness of oxide layer
	LB-LMP		(nm)		Bare LMP		(nm)
	1.86	1.41	1.84		2.84	3.25	2.96
	1.96	1.78	1.34		2.83	2.9	3.04
	1.94	1.81	1.89		3.21	2.84	2.8
	1.43	1.77	1.35		3.05	3.1	2.82
		Means	1.69833			Means	2.97
		SD	0.241014			SD	0.157826

## Sheet: Figure 3d
Figure 3d	Conductivity
			LB-LMPs
			LMPs volume fraction (%)	Conductivity (S/m)			Means	SD
			25	875000	882000	868000	875000	7000
			50	901000	891000	905000	899000	7211.1
			75	912000	910000	902000	908000	5291.5
			Bare LMPs
			LMPs volume fraction (%)	Conductivity (S/m)			Means	SD
			25	0.77	0.725	0.755	0.75	0.0229129
			50	0.835	0.82	0.811	0.822	0.0121244
			75	10.2	1.05	1.2	4.15	5.23999
			Bare LMPs after mechanical activation
			LMPs volume fraction (%)	Conductivity (S/m)			Means	SD
			25	167	177	185	176.333	9.0185
			50	195	205	198	199.333	5.1316
			75	153000	149000	155000	152333	3055.05

## Sheet: Figure 3e
Figure 3e	Peeling force
	Bulk LM	(N)		Bare LMP	(N)		LB-LMP	(N)
	0.1214			0.7014			1.225
	0.1583			0.7832			1.192
	0.1636			0.8756			1.314
	Means	0.147767		Means	0.786733		Means	1.24367
	SD	0.0229875		SD	0.0871537		SD	0.0631057

## Sheet: Figure 3g
Figure 3e	Resistance
		Days	7	15	30	60
		Resistance (Ω)	0.02	0.022	0.031	0.034
			0.034	0.035	0.032	0.038
			0.021	0.032	0.035	0.035
		Means	0.025	0.0296667	0.0326667	0.0356667
		SD	0.00781025	0.00680686	0.00208167	0.00208167

## Sheet: FIgure 3h
Figure 3h	Resistance
		Bare LMPs
			Resistance (Ω)			Means	SD
		TPU	1580000	1600000	1620000	1600000	20000
		Hydro	1200000	1180000	1170000	1.18333e+06	15275.3
		PCL	1100000	1050000	1150000	1100000	50000
		PVA	1320000	1310000	1360000	1330000	26457.5
		PBAT	1100000	1050000	1120000	1090000	36055.5
		SMP	1320000	1280000	1360000	1320000	40000
		LB-LMPs
			Resistance (Ω)			Means	SD
		TPU	0.003	0.0028	0.001	0.00226667	0.00110151
		Hydro	0.004	0.0015	0.0057	0.00373333	0.00211266
		PCL	0.002	0.0017	0.0024	0.00203333	0.000351188
		PVA	0.0051	0.005	0.0048	0.00496667	0.000152753
		PBAT	0.0058	0.0061	0.0063	0.00606667	0.000251661
		SMP	0.012	0.011	0.015	0.0126667	0.00208167

## Sheet: Figure 4f
Figure 4f	PPG
		Time (s)	Sensor reading (arb. units)
		0	308
		0.07987	312
		0.11301	312
		0.15981	314
		0.19989	344
		0.25587	428
		0.30237	406
		0.35274	327
		0.41681	292
		0.44838	311
		0.52852	329
		0.56057	335
		0.60804	325
		0.67359	313
		0.71985	308
		0.7526	314
		0.83187	311
		0.86387	319
		0.91232	393
		0.95259	433
		1.00768	361
		1.07196	298
		1.10447	295
		1.18426	319
		1.2166	334
		1.26427	326
		1.30409	309
		1.3764	310
		1.40804	312
		1.45596	312
		1.52052	317
		1.55838	319
		1.6326	397
		1.66405	433
		1.71286	346
		1.77619	286
		1.80862	297
		1.88799	318
		1.92098	336
		1.96792	328
		2.0104	320
		2.06422	308
		2.12912	307
		2.16028	312
		2.24089	313
		2.2725	393
		2.31956	426
		2.36138	355
		2.4158	295
		2.4799	291
		2.51307	315
		2.59133	338
		2.62392	332
		2.67188	321
		2.71316	313
		2.76743	311
		2.83184	311
		2.86537	321
		2.94317	400
		2.97566	436
		3.02354	362
		3.08744	301
		3.11988	301
		3.16816	321
		3.23172	339
		3.27297	333
		3.34402	317
		3.3758	315
		3.42331	309
		3.50325	318
		3.53442	313
		3.58321	337
		3.62408	419
		3.69487	429
		3.72675	344
		3.77431	303
		3.83927	312
		3.94141	329
		3.94471	334
		3.99745	329
		4.03028	319

## Sheet: Figure 4g
Figure 4g	Skin Temperature
		Time (s)	Temperature (℃)	20 pts SG smooth
		0	33.6441	33.5403
		0.51405	33.4731	33.6397
		1.0122	33.8152	33.7315
		1.49411	33.6441	33.8159
		2.00674	33.9863	33.8928
		2.51984	33.9863	33.9622
		3.0022	33.9863	34.0241
		3.5156	34.1574	34.0786
		3.99603	34.1574	34.1255
		4.50941	34.1574	34.165
		5.02253	34.3285	34.1969
		5.51889	34.1574	34.2346
		6.00456	34.1574	34.2293
		6.51732	34.3285	34.2444
		6.9998	34.1574	34.2292
		7.51522	34.1574	34.2326
		8.02824	34.3285	34.211
		8.51311	34.1574	34.1896
		9.01218	34.1574	34.1591
		9.52602	34.1574	34.1358
		10.0089	34.1574	34.0955
		10.522	33.9863	34.0699
		11.0361	34.1574	34.0446
		11.5176	33.9863	34.0148
		12.0311	33.9863	33.9875
		12.5117	33.8152	33.9543
		13.0254	33.9863	33.9348
		13.5381	33.8152	33.9207
		14.02	33.9863	33.9034
		14.5354	33.8152	33.8931
		15.017	33.9863	33.8999
		15.5303	33.9863	33.9095
		16.0446	33.8152	33.9076
		16.5288	33.8152	33.9198
		17.0454	33.9863	33.9125
		17.5278	33.9863	33.9204
		18.0438	33.8152	33.9131
		18.528	33.9863	33.9157
		19.0439	33.9863	33.8941
		19.5296	33.9863	33.8978
		20.0458	33.8152	33.8869
		20.5296	33.8152	33.8864
		21.0466	33.8152	33.8873
		21.5307	33.8152	33.8747
		22.0448	33.9863	33.8582
		22.5288	33.8152	33.8532
		23.0448	33.8152	33.8507
		23.5288	33.8152	33.8359
		24.0472	33.9863	33.8337
		24.5331	33.8152	33.8352
		25.0495	33.8152	33.8408
		25.5333	33.8152	33.8358
		26.0486	33.8152	33.8392
		26.5657	33.8152	33.8362
		27.0507	33.8152	33.8177
		27.5361	33.8152	33.8243
		28.0538	33.8152	33.807
		28.5389	33.8152	33.8003
		29.0549	33.8152	33.7894
		29.5735	33.8152	33.7904
		30.0684	33.8152	33.7697
		30.554	33.8152	33.7619
		31.0685	33.6441	33.7522
		31.5516	33.6441	33.7411
		32.0668	33.8152	33.7195
		32.5527	33.6441	33.7126
		33.0673	33.8152	33.6958
		33.5501	33.6441	33.7038
		34.0649	33.6441	33.6971
		34.5806	33.6441	33.6919
		35.0562	33.8152	33.6885
		35.5719	33.6441	33.6878
		36.0539	33.6441	33.6901
		36.5707	33.6441	33.671
		37.0558	33.8152	33.655
		37.569	33.6441	33.657
		38.0821	33.8152	33.6519
		38.5642	33.4731	33.6546
		39.0769	33.6441	33.6551
		39.5604	33.6441	33.6617
		40.0751	33.6441	33.6637
		40.5878	33.6441	33.6904
		41.0871	33.6441	33.7157
		41.5708	33.8152	33.7474
		42.0842	33.8152	33.7743
		42.5649	33.8152	33.8251
		43.0954	33.8152	33.873
		43.5765	33.9863	33.9407
		44.0924	33.9863	33.9863
		44.5766	33.9863	34.051
		45.0771	34.1574	34.0986
		45.5936	34.1574	34.1327
		46.0776	34.1574	34.1756
		46.5933	34.1574	34.219
		47.0775	34.3285	34.2614
		47.5929	34.3285	34.2921
		48.0762	34.3285	34.3099
		48.5929	34.3285	34.3137
		49.0771	34.3285	34.3178
		49.5923	34.1574	34.3217
		50.0795	34.3285	34.31
		50.5961	34.4996	34.298
		51.0974	34.3285	34.2768
		51.5828	34.1574	34.2374
		52.0982	34.1574	34.2047
		52.583	34.1574	34.1794
		53.1007	34.1574	34.1625
		53.584	34.1574	34.1307
		54.1032	34.1574	34.1006
		54.5875	33.9863	34.0733
		55.1029	33.9863	34.0345
		55.587	33.9863	34.0097
		56.105	33.9863	33.9964
		56.6215	34.1574	33.9862
		57.111	33.9863	33.9831
		57.5949	33.9863	33.9821
		58.1106	33.8152	33.9931
		58.5927	33.9863	33.9827
		59.1081	33.9863	33.9915
		59.5913	33.9863	34.0044
		60.1217	33.9863	34.0066
		60.6056	33.9863	34.0077
		61.1208	34.1574	34.0077
		61.6061	34.1574	34.0066
		62.1211	33.9863	34.0294
		62.6059	33.9863	34.0176
		63.1198	33.8152	34.0207
		63.6039	34.1574	34.0173
		64.1175	33.9863	34.0075
		64.6312	33.9863	34.0163
		65.1157	33.9863	34.0043
		65.6343	33.9863	33.9876
		66.1152	33.9863	33.9667
		66.6306	33.9863	33.9576
		67.1143	33.8152	33.9518
		67.6311	34.1574	33.9351
		68.1129	33.9863	33.9175
		68.6271	33.8152	33.8747
		69.1103	33.9863	33.8714
		69.6289	33.6441	33.8589
		70.1144	33.8152	33.8472
		70.6304	33.8152	33.8274
		71.1131	33.8152	33.8339
		71.6292	33.8152	33.8275
		72.1445	33.8152	33.8242
		72.6299	33.8152	33.8187
		73.1449	33.8152	33.8269
		73.6276	33.9863	33.8309
		74.1429	33.8152	33.8253
		74.627	33.8152	33.8351
		75.1415	33.8152	33.8014
		75.6251	33.9863	33.807
		76.143	33.6441	33.8115
		76.6261	33.8152	33.8148
		77.1409	33.8152	33.8266
		77.6557	33.6441	33.8224
		78.1403	33.8152	33.8177
		78.6553	33.8152	33.8124
		79.1386	33.8152	33.8315
		79.6527	33.8152	33.8262
		80.152	34.1574	33.831
		80.6379	33.8152	33.831
		81.1539	33.8152	33.8328
		81.6373	33.8152	33.8213
		82.1518	33.6441	33.8062
		82.6392	33.8152	33.7934
		83.1531	33.8152	33.7673
		83.6367	33.8152	33.762
		84.1504	33.6441	33.7531
		84.665	33.8152	33.7316
		85.1489	33.6441	33.7129
		85.6649	33.6441	33.7182
		86.1504	33.8152	33.7233
		86.6635	33.6441	33.7221
		87.15	33.8152	33.72
		87.6646	33.8152	33.7159
		88.1487	33.8152	33.7332
		88.6632	33.6441	33.761
		89.1495	33.6441	33.7888
		89.6662	33.8152	33.8244
		90.1508	33.8152	33.8662
		90.6656	33.9863	33.9029
		91.1507	33.8152	33.9323
		91.6688	33.9863	33.992
		92.1528	34.1574	34.0398
		92.6722	34.1574	34.0987
		93.1585	34.1574	34.1477
		93.6732	34.1574	34.2
		94.1739	34.3285	34.2476
		94.6581	34.1574	34.2919
		95.1742	34.3285	34.3312
		95.6602	34.3285	34.3549
		96.1749	34.4996	34.3772
		96.6889	34.3285	34.3726
		97.1721	34.3285	34.365
		97.688	34.3285	34.3597
		98.1726	34.4996	34.3471
		98.6866	34.4996	34.3177
		99.1715	34.3285	34.2959
		99.6888	34.1574	34.2912
		100.174	34.1574	34.2549
		100.689	34.1574	34.2368
		101.173	34.1574	34.2132
		101.688	34.1574	34.2005
		102.171	34.1574	34.1754
		102.688	34.1574	34.1391
		103.174	34.1574	34.1171
		103.69	34.3285	34.1106
		104.188	34.1574	34.1116
		104.703	33.9863	34.1064
		105.185	34.1574	34.0902
		105.701	33.9863	34.0732
		106.185	33.9863	34.0559
		106.701	33.9863	34.0485
		107.184	33.9863	34.027
		107.699	34.1574	34.0075
		108.183	33.9863	33.9905
		108.699	33.9863	33.9766
		109.186	33.9863	33.9817
		109.701	33.9863	33.9821
		110.184	33.9863	33.9723
		110.699	33.9863	33.9774
		111.214	33.9863	33.9729
		111.698	33.8152	33.978
		112.213	33.9863	33.9682
		112.698	33.9863	33.959
		113.213	33.9863	33.9657
		113.699	33.9863	33.9832
		114.22	33.9863	33.972
		114.703	33.9863	33.9726
		115.218	33.9863	33.9606
		115.701	33.9863	33.9514
		116.216	33.9863	33.9545
		116.699	33.8152	33.9455
		117.214	33.9863	33.9341
		117.729	33.9863	33.9297
		118.215	33.9863	33.9329
		118.731	33.6441	33.9102
		119.213	33.9863	33.9021
		119.73	33.8152	33.8842
		120.216	33.9863	33.8719
		120.73	33.9863	33.8748
		121.212	33.8152	33.8684
		121.727	33.9863	33.8681
		122.21	33.8152	33.8681
		122.726	33.8152	33.8684
		123.209	33.6441	33.8843
		123.724	33.9863	33.9012
		124.239	33.8152	33.879
		124.722	33.9863	33.8821
		125.239	33.9863	33.8854
		125.721	33.8152	33.8986
		126.237	33.9863	33.9126
		126.72	33.9863	33.9126
		127.236	33.8152	33.9236
		127.72	33.9863	33.9211
		128.236	33.8152	33.9242
		128.719	33.8152	33.8931
		129.236	33.9863	33.8927
		129.721	33.9863	33.8644
		130.236	33.8152	33.8488
		130.72	33.8152	33.8369
		131.237	33.8152	33.8232
		131.753	33.8152	33.8085
		132.239	33.8152	33.799
		132.755	33.8152	33.78
		133.239	33.6441	33.7764
		133.753	33.8152	33.7734
		134.237	33.6441	33.7561
		134.752	33.8152	33.7553
		135.235	33.8152	33.7525
		135.749	33.8152	33.7572
		136.234	33.6441	33.7637
		136.749	33.8152	33.7718
		137.233	33.8152	33.7816
		137.748	33.8152	33.793
		138.264	33.8152	33.8062
		138.758	33.6441	33.8055
		139.243	33.8152	33.8156
		139.76	33.8152	33.8114
		140.243	33.9863	33.8172

## Sheet: Figure 5c
Figure 5c	EMG, ECG
		EMG (a.u.)
		arm	shoulder	ECG (a.u.)
		-246.75	115.161	-0.16756
		-350.072	-28.5578	-0.17029
		-469.953	-83.8766	-0.15655
		-476.655	-19.1892	-0.13385
		-523.352	1.36053	-0.11378
		-640.341	-86.5938	-0.1055
		-702.019	-143.903	-0.11097
		-664	-86.9582	-0.12113
		-576.303	-41.9132	-0.12432
		-659.672	-120.262	-0.11847
		-892.521	-214.092	-0.11033
		-838.76	-175.049	-0.10786
		-680.018	-66.692	-0.11514
		-806.282	-51.0899	-0.12763
		-850.083	-108.616	-0.13292
		-674.194	-77.7976	-0.12297
		-664.083	56.4546	-0.10211
		-683.72	126.402	-0.08114
		-594.135	59.0039	-0.0701
		-545.192	-7.1494	-0.07321
		-488.505	43.246	-0.08379
		-423.192	121.391	-0.08881
		-399.794	102.798	-0.08268
		-374.886	39.6587	-0.07156
		-364.765	57.8348	-0.06571
		-364.695	132.975	-0.07276
		-386.031	133.62	-0.09267
		-373.779	45.4063	-0.11457
		-360.531	-12.1956	-0.12587
		-484.292	6.26622	-0.12456
		-549.102	3.50072	-0.11829
		-559.435	-80.7945	-0.11674
		-679.687	-159.128	-0.12607
		-707.811	-141.483	-0.14312
		-675.896	-83.7317	-0.15563
		-748.283	-90.7379	-0.15383
		-787.915	-144.697	-0.13951
		-812.745	-143.569	-0.12121
		-796.964	-72.9593	-0.1077
		-735.142	-22.545	-0.10317
		-742	-32.9192	-0.1015
		-737.44	-35.9885	-0.09129
		-679.977	20.9895	-0.06919
		-596.629	84.4119	-0.04316
		-493.677	83.4672	-0.02432
		-531.528	42.7163	-0.02024
		-518.341	35.0874	-0.0301
		-336.427	64.1158	-0.04209
		-322.277	70.2717	-0.04343
		-377.393	38.8905	-0.03265
		-336.835	25.3133	-0.01807
		-372.592	62.7312	-0.00959
		-379.173	108.872	-0.01319
		-361.869	108.001	-0.02541
		-448.21	55.2664	-0.03386
		-599.48	-26.098	-0.02967
		-889.164	-118.654	-0.01655
		-1028.57	-182.742	-0.00499
		-796.294	-148.555	-0.00459
		-549.826	-3.7182	-0.01911
		-389.937	141.861	-0.04132
		-251.68	158.968	-0.05768
		-332.795	62.7658	-0.06214
		-527.217	-5.86313	-0.06028
		-557.786	25.9454	-0.06147
		-465.684	75.3612	-0.07208
		-521.615	49.1142	-0.09079
		-642.185	-12.1075	-0.10583
		-559.364	-15.0664	-0.10496
		-465.847	21.6356	-0.08811
		-640.965	-8.09479	-0.06515
		-890.062	-128.085	-0.04744
		-1032.74	-241.626	-0.04256
		-1145.02	-277.155	-0.04822
		-1168.86	-277.429	-0.05254
		-1089.1	-307.689	-0.04648
		-1193.83	-352.861	-0.03243
		-1353.52	-348.238	-0.01864
		-1123.58	-241.323	-0.01269
		-523.795	18.7432	-0.01719
		399.855	460.192	-0.02445
		1419.04	969.571	-0.02179
		1873.05	1269.43	-0.00494
		1589.47	1147.66	0.01887
		841.183	699.121	0.03883
		-121.389	231.268	0.04673
		-857.471	-69.9653	0.04179
		-1230.12	-272.206	0.03419
		-1518.13	-491.43	0.03564
		-1873.29	-698.282	0.04685
		-2110.92	-799.755	0.05944
		-2085.15	-797.743	0.064
		-1960.02	-753.08	0.05535
		-1816.46	-658.64	0.0377
		-1505.92	-467.972	0.0239
		-1089.08	-219.374	0.02288
		-657.521	-14.5106	0.03088
		-244.266	124.999	0.03751
		41.4959	273.131	0.03334
		231.197	455.312	0.01479
		448.731	590.289	-0.01076
		606.895	615.445	-0.03027
		613.222	581.037	-0.03821
		568.874	559.442	-0.03997
		421.859	530.194	-0.04413
		106.675	429.186	-0.05704
		-171.963	265.609	-0.07817
		-327.312	110.446	-0.09716
		-508.296	-8.40543	-0.10285
		-817.446	-124.346	-0.09497
		-1167.2	-252.575	-0.08202
		-1309.7	-362.614	-0.07364
		-1401.22	-437.59	-0.07566
		-1612.38	-497.825	-0.08459
		-1657.69	-545.815	-0.08825
		-1495.94	-542.102	-0.07841
		-1369.14	-466.04	-0.05884
		-1261.4	-358.309	-0.03982
		-1089.25	-267.299	-0.03105
		-874.635	-184.021	-0.03636
		-701.567	-68.7955	-0.04833
		-467.171	77.9505	-0.05404
		-193.32	212.815	-0.04865
		-81.4025	310.36	-0.03842
		40.2017	389.137	-0.0328
		278.411	471.737	-0.03836
		471.884	547.82	-0.05437
		602.689	588.088	-0.07015
		563.274	574.847	-0.07486
		361.988	506.454	-0.0688
		191.568	387.735	-0.06045
		-63.0849	233.094	-0.05831
		-446.166	70.0239	-0.06514
		-760.675	-81.9416	-0.07322
		-1016.63	-238.682	-0.06567
		-1450.12	-436.97	-0.0298
		-1963.08	-673.537	0.03386
		-2255.51	-866.77	0.11693
		-2340.89	-907.048	0.20896
		-2138.61	-759.594	0.30104
		-1536.19	-503.326	0.3915
		-1036.09	-252.847	0.48217
		-745.633	-54.3937	0.56721
		-312.945	122.524	0.63167
		90.6252	306.349	0.66053
		348.93	473.896	0.64461
		543.598	583.464	0.58481
		552.128	621.165	0.49511
		534.802	594.555	0.39248
		476.72	506.322	0.28468
		138.044	361.628	0.17252
		-237.979	188.823	0.05653
		-485.31	28.2195	-0.05966
		-708.842	-96.2142	-0.16533
		-901.544	-181.422	-0.24407
		-1052.82	-233.066	-0.28628
		-1146.25	-262.919	-0.29669
		-1217.92	-282.707	-0.28686
		-1236.34	-282.377	-0.2685
		-1082.37	-233.681	-0.24913
		-947.215	-140.68	-0.22593
		-847.582	-64.375	-0.1904
		-670.013	-56.8411	-0.14181
		-602.809	-85.1774	-0.09008
		-675.886	-72.3356	-0.04735
		-671.331	-11.9526	-0.0221
		-598.007	17.6558	-0.01456
		-583.354	-27.0189	-0.01356
		-578.251	-80.1479	-0.00695
		-534.335	-53.7694	0.00593
		-561.996	42.0451	0.0169
		-482.483	118.078	0.01709
		-350.842	121.403	0.00188
		-430.544	80.382	-0.02401
		-404.145	46.537	-0.04697
		-298.974	43.2095	-0.0572
		-396.168	72.1565	-0.05749
		-404.876	123.04	-0.05663
		-344.964	164.398	-0.0618
		-369.828	162.266	-0.07446
		-392.149	121.093	-0.08612
		-504.804	76.4809	-0.08444
		-638.428	39.6256	-0.06606
		-723.324	-15.3574	-0.03893
		-797.652	-95.4849	-0.01433
		-873.823	-159.268	-0.000828893
		-927.468	-169.179	0.000620999
		-889.319	-143.42	0.00047299
		-860.188	-124.291	0.01041
		-831.972	-117.726	0.03015
		-706.562	-98.6738	0.04994
		-672.507	-61.9873	0.05949
		-647.205	-31.7068	0.05371
		-541.418	-22.8316	0.03792
		-474.437	-23.5502	0.02631
		-476.087	-17.1054	0.0288
		-502.023	1.37583	0.04267
		-436.828	30.6459	0.05914
		-428.641	65.7691	0.07003
		-490.455	93.9212	0.07156
		-400.032	105.395	0.06991
		-439.675	108.992	0.07598
		-495.031	121.154	0.09286
		-347.986	142.245	0.11357
		-407.512	158.6	0.12831
		-486.028	162.051	0.12971
		-390.882	150.28	0.11761
		-383.866	117.906	0.10311
		-402.335	69.93	0.09864
		-479.118	30.4373	0.10483
		-631.367	3.92142	0.11348
		-747.146	-59.2762	0.11541
		-988.323	-205.552	0.10535
		-1260.18	-378.525	0.08764
		-1293.3	-435.931	0.07536
		-1026.59	-301.499	0.07715
		-648.81	-61.0517	0.08979
		-368.44	129.801	0.10531
		-224.698	200.069	0.11613
		-220.032	185.891	0.11914
		-294.905	138.611	0.12132
		-345.851	78.3082	0.13426
		-426.32	27.4761	0.16069
		-510.865	18.9007	0.19163
		-500.738	50.1806	0.21532
		-452.036	78.9935	0.22353
		-494.442	82.9209	0.2162
		-605.112	81.5793	0.20438
		-665.297	81.8488	0.20009
		-621.757	51.571	0.20404
		-597.94	-18.1081	0.20848
		-717.072	-68.9972	0.20475
		-696.006	-43.2346	0.18786
		-540.622	35.9708	0.16226
		-531.85	102.252	0.14088
		-417.039	135.617	0.13198
		-208.15	144.635	0.13088
		-284.96	78.387	0.12727
		-718.16	-136.438	0.11216
		-1331.29	-427.828	0.08199
		-1462.74	-546.178	0.04475
		-1048.03	-311.539	0.01453
		-490.558	131.028	-0.00299
		194.469	416.267	-0.01372
		286.348	350.866	-0.02694
		-386.887	115.279	-0.04982
		-621.947	18.1713	-0.08245
		-329.935	125.324	-0.11324
		-257.86	232.55	-0.12924
		-458.394	170.218	-0.12921
		-692.136	-0.90529	-0.12112
		-933.015	-132.668	-0.1148
		-1152.08	-203.083	-0.11658
		-1202.98	-283.132	-0.12366
		-1218.11	-360.972	-0.12499
		-1158.33	-335.287	-0.11395
		-826.771	-182.16	-0.09639
		-503.612	-8.0477	-0.0836
		-318.26	100.266	-0.08488
		-146.633	178.494	-0.10282
		-2.77235	280.232	-0.12815
		124.617	358.703	-0.14623
		95.6692	339.874	-0.15093
		-118.164	251.486	-0.1474
		-377.589	176.972	-0.14416
		-501.539	116.836	-0.14761
		-510.819	7.14693	-0.15782
		-689.004	-135.466	-0.16481
		-957.1	-208.056	-0.15846
		-1069.22	-183.029	-0.14048
		-1088.55	-160.487	-0.1208
		-1067.96	-207.488	-0.10936
		-1054.88	-248.763	-0.11159
		-995.953	-195.754	-0.12317
		-844.37	-96.9036	-0.13082
		-675.583	-55.2545	-0.12588
		-548.008	-57.7765	-0.11292
		-485.775	-9.95607	-0.10227
		-377.836	86.9292	-0.10256
		-275.461	124.365	-0.11605
		-367.964	63.3137	-0.13364
		-529.054	-0.67362	-0.14153
		-552.803	8.61439	-0.135
		-546.446	36.7284	-0.12059
		-641.71	9.83813	-0.10809
		-677.142	-28.8158	-0.10525
		-553.732	14.8664	-0.11283
		-397.355	133.941	-0.12072
		-266.163	227.514	-0.11816
		-256.373	237.757	-0.10551
		-232.703	198.187	-0.09096
		-228.464	153.166	-0.08319
		-406.047	104.616	-0.0873
		-495.477	44.4172	-0.09971
		-626.008	-25.3532	-0.10824
		-950.047	-116.635	-0.10439
		-1111.47	-242.476	-0.09198
		-1202.77	-365.132	-0.07983
		-1261.37	-411.659	-0.07538
		-1236.17	-363.494	-0.08161
		-1176.45	-286.405	-0.0913
		-984.696	-254.534	-0.09249
		-926.623	-288.58	-0.08213
		-1088.67	-373.273	-0.06811
		-1323.19	-460.071	-0.06039
		-1384.56	-421.584	-0.0655
		-739.336	-100.337	-0.08202
		344.891	498.072	-0.0974
		1351.82	1103.71	-0.09873
		2002.81	1382.79	-0.0854
		1689.89	1244.96	-0.06621
		844.934	876.427	-0.05121
		190.228	480.039	-0.04683
		-538.607	94.1391	-0.05031
		-1322.95	-302.901	-0.05007
		-1878.32	-638.602	-0.03882
		-2218.43	-809.313	-0.02171
		-2267.54	-836.744	-0.00853
		-2116.15	-837.256	-0.00712
		-1920.11	-840.429	-0.02007
		-1690.41	-748.875	-0.0392
		-1335.88	-506.35	-0.05127
		-834.2	-207.26	-0.05219
		-408.082	22.666	-0.04929
		-145.627	181.564	-0.05201
		123.743	344.461	-0.06638
		355.872	507.704	-0.09069
		458.378	583.528	-0.11189
		469.951	545.674	-0.11639
		357.315	478.68	-0.10303
		156.59	448.57	-0.08045
		5.06705	410.442	-0.05879
		-118.26	303.899	-0.04507
		-372.889	169.54	-0.03794
		-643.754	83.0509	-0.02759
		-804.654	16.4	-0.00788
		-996.472	-126.359	0.01547
		-1171.53	-336.492	0.03239
		-1284.22	-474.389	0.0353
		-1376.29	-455.314	0.02217
		-1231.47	-367.658	0.00145
		-1098.63	-338.094	-0.01336
		-1124.87	-351.941	-0.01757
		-963.747	-299.848	-0.01786
		-755.262	-159.529	-0.02323
		-627.653	-24.0981	-0.03932
		-468.5	44.4012	-0.0649
		-400.363	87.3198	-0.08835
		-332.18	152.315	-0.09726
		-236.632	212.433	-0.09137
		-221.243	225.726	-0.07981
		-244.069	206.504	-0.07278
		-249.013	185.992	-0.07684
		-231.904	157.673	-0.08915
		-301.18	115.782	-0.09794
		-402.039	97.361	-0.0959
		-445.347	122.31	-0.08731
		-483.406	133.921	-0.08082
		-497.45	73.002	-0.08329
		-544.84	-18.922	-0.09659
		-640.963	-51.8219	-0.11229
		-672.005	-24.9311	-0.11751
		-672.878	-23.1505	-0.10836
		-717.542	-77.5714	-0.09238
		-831.419	-126.3	-0.07954
		-867.189	-134.755	-0.07651
		-880.22	-155.279	-0.08314
		-975.959	-217.113	-0.0889
		-956.351	-246.288	-0.08296
		-835.784	-172.172	-0.06623
		-743.593	-49.642	-0.04805
		-629.442	12.9497	-0.03787
		-521.36	5.47107	-0.04097
		-443.782	4.51165	-0.05347
		-396.727	38.2808	-0.06327
		-312.114	64.0544	-0.06292
		-271.507	75.2345	-0.05775
		-324.909	123.804	-0.05759
		-319.074	208.641	-0.06965
		-366.202	237.265	-0.09516
		-443.86	153.532	-0.12362
		-464.22	33.3542	-0.13873
		-532.899	-9.63218	-0.13285
		-491.619	35.9461	-0.10957
		-405.246	95.2808	-0.07488
		-476.974	121.633	-0.03261
		-480.36	124.022	0.01864
		-417.535	105.95	0.08754
		-508.474	51.6002	0.17957
		-686.616	-28.2621	0.28585
		-718.294	-98.2543	0.38806
		-744.071	-150.746	0.46811
		-898.904	-201.659	0.51382
		-904.173	-230.026	0.52522
		-788.838	-184.464	0.51373
		-769.792	-71.3276	0.48844
		-686.929	21.4284	0.44738
		-558.877	26.5891	0.38494
		-540.712	-17.1985	0.2989
		-559.135	-23.1028	0.19354
		-498.43	32.504	0.08414
		-409.536	97.9219	-0.01006
		-345.998	118.828	-0.08044
		-369.721	76.0149	-0.13149
		-595.465	-28.0829	-0.17131
		-828.65	-159.338	-0.206
		-900.898	-228.946	-0.23532
		-847.63	-146.826	-0.24933
		-550.346	69.7724	-0.23905
		-159.505	283.549	-0.20865
		-11.1817	372.813	-0.17095
		8.32433	354.092	-0.13812
		68.5328	329.53	-0.11724
		65.4647	334.658	-0.10569
		-120.496	298.907	-0.09188
		-350.699	165.634	-0.06877
		-514.107	-10.0721	-0.042
		-643.49	-128.569	-0.02196
		-821.692	-175.918	-0.0168
		-1080.37	-226.204	-0.02839
		-1311.87	-321.389	-0.04717
		-1486.9	-419.665	-0.05821
		-1588.7	-491.578	-0.0554
		-1556.47	-597.516	-0.04417
		-1764.06	-787.143	-0.03314
		-2193.45	-940.808	-0.02872
		-2028.44	-810.818	-0.03062
		-1005.24	-275.505	-0.02822
		382.585	487.161	-0.01104
		1625.97	1128.08	0.01914
		2231.81	1414.74	0.05189
		2025.55	1365.27	0.07656
		1444.66	1135.14	0.08681
		856.031	841.9	0.08554
		261.554	512.955	0.08444
		-451.352	147.375	0.09139
		-1229.77	-222.401	0.10235
		-1767.56	-530.345	0.10854
		-2010.27	-721.015	0.10272
		-2119.79	-791.704	0.08274
		-2035.64	-788.953	0.05712
		-1887.6	-754.854	0.03947
		-1708.96	-682.804	0.03454
		-1392.63	-543.103	0.03572
		-1054.27	-343.789	0.03389
		-737.956	-134.888	0.02337
		-433.473	50.0681	0.00589
		-136.895	219.608	-0.00683
		129.631	375.995	-0.00341
		274.432	480.002	0.01523
		383.826	499.286	0.03926
		389.856	467.994	0.05857
		329.339	453.16	0.06788
		325.377	464.28	0.07171
		155.367	435.654	0.08286
		-105.668	311.288	0.10916
		-340.841	121.521	0.14507
		-583.102	-43.4066	0.17939
		-729.741	-126.44	0.20297
		-920.913	-156.708	0.21265
		-1132.77	-208.109	0.21579
		-1195.54	-309.105	0.22453
		-1243.84	-402.819	0.24212
		-1298.95	-409.246	0.26107
		-1321.98	-320.986	0.27245
		-1151.18	-209.612	0.27091
		-880.311	-132.998	0.25772
		-798.71	-77.4739	0.24422
		-653.678	-15.3018	0.24183
		-382.341	30.236	0.24954
		-306.507	33.1169	0.2574
		-286.049	41.2647	0.25598
		-194.147	121.986	0.24106
		-131.334	237.609	0.2178
		-118.838	268.745	0.19947
		-133.818	186.375	0.19444
		-180.796	108.905	0.19815
		-239.286	132.723	0.20036
		-274.257	188.081	0.19285
		-374.827	149.441	0.17344
		-543.647	30.2434	0.15031
		-625.667	-41.7339	0.13556
		-653.943	-19.6523	0.13249
		-715.495	7.65326	0.13402
		-748.455	-32.1392	0.13124
		-811.107	-96.8191	0.11843
		-892.501	-125.24	0.09638
		-865.978	-137.222	0.07532
		-840.469	-172.391	0.06498
		-881.482	-199.609	0.06312
		-808.052	-166.735	0.05971
		-723.324	-96.6992	0.04617
		-705.244	-54.2589	0.02019
		-632.006	-42.9975	-0.01097
		-545.081	-13.8145	-0.03272
		-511.757	36.8566	-0.03634
		-482.331	57.8665	-0.0274
		-429.936	37.5738	-0.01738
		-387.658	30.9201	-0.01554
		-393.404	69.3738	-0.02525
		-348.557	108.934	-0.03954
		-296.806	102.349	-0.04681
		-352.369	70.2833	-0.04403
		-406.589	59.2435	-0.03918
		-404.102	69.8008	-0.04176
		-430.002	71.8319	-0.0573
		-506.534	60.5614	-0.08385
		-573.778	50.0057	-0.10935
		-631.234	31.2134	-0.12181
		-682.526	-14.1962	-0.1207
		-719.305	-68.1204	-0.11405
		-761.153	-89.8083	-0.11072
		-761.659	-76.0152	-0.1161
		-730.598	-66.6993	-0.12717
		-764.826	-84.467	-0.13256
		-750.821	-104.638	-0.12521
		-693.213	-97.2667	-0.11036
		-675.927	-67.7616	-0.0981
		-625.742	-39.6428	-0.09617
		-543.814	-21.8371	-0.10604
		-538.268	-11.2003	-0.1189
		-551.529	-8.33654	-0.12179
		-493.049	-11.8971	-0.11121
		-469.183	-10.2484	-0.09529
		-511.959	4.37607	-0.08451
		-489.597	23.2213	-0.08591
		-485.205	36.1253	-0.09918
		-500.145	48.1424	-0.11368
		-468.688	65.4305	-0.11857
		-474.765	75.1588	-0.11467
		-470.28	60.6667	-0.11058
		-489.086	33.4338	-0.11426
		-531.774	27.6733	-0.1287
		-499.073	56.1011	-0.14763
		-507.842	86.4282	-0.15731
		-564.258	73.7566	-0.14946
		-575.519	10.6	-0.12925
		-607.33	-64.5862	-0.10751
		-661.559	-106.906	-0.09317
		-751.294	-105.52	-0.08959
		-790.086	-84.3312	-0.08963
		-761.185	-71.1007	-0.08103
		-789.105	-73.897	-0.06037
		-786.944	-84.7516	-0.0359
		-657.728	-93.835	-0.01832
		-572.784	-93.198	-0.01478
		-550.186	-74.6359	-0.02507
		-477.892	-34.6151	-0.03832
		-417.483	19.997	-0.04276
		-407.803	76.4744	-0.03828
		-371.183	121.785	-0.03314
		-386.899	139.577	-0.03525
		-468.917	115.523	-0.04807
		-505.411	60.8303	-0.06635
		-531.825	17.4904	-0.07739
		-585.465	15.2949	-0.0739
		-597.239	30.6435	-0.06163
		-565.303	18.2521	-0.05106
		-599.077	-19.7809	-0.05056
		-654.271	-36.6536	-0.06263
		-651.556	-18.555	-0.07899
		-627.455	-9.69794	-0.08672
		-564.423	-34.8341	-0.08187
		-540.422	-48.9121	-0.07148
		-598.04	-12.6876	-0.06489
		-542.734	24.5264	-0.0689
		-517.222	-10.6932	-0.08345
		-613.914	-89.7408	-0.09787
		-642.941	-105.439	-0.10102
		-620.933	-29.8268	-0.09313
		-619.663	37.1729	-0.08239
		-635.336	13.7566	-0.07719
		-632.327	-45.0293	-0.08184
		-564.491	-37.5704	-0.09189
		-555.396	30.7743	-0.09498
		-556.935	66.6099	-0.08345
		-512.735	35.9297	-0.06223
		-540.27	5.60071	-0.0413
		-548.909	30.2032	-0.02863
		-494.029	72.8398	-0.02674
		-492.639	69.8351	-0.02782
		-494.283	20.4787	-0.01949
		-480.992	-27.8267	0.00136
		-523.882	-49.3094	0.02653
		-559.861	-52.9717	0.04563
		-618.497	-44.2697	0.05203
		-680.921	-14.1856	0.04696
		-633.518	31.8181	0.04125
		-602.365	60.1086	0.04504
		-621.619	37.2248	0.05663
		-550.406	-29.6444	0.06644
		-532.252	-84.1117	0.0654
		-575.312	-65.8278	0.0493
		-565.414	19.4303	0.02341
		-529.764	86.861	0.00116
		-549.772	62.073	-0.00907
		-632.099	-19.815	-0.01178
		-617.196	-49.5373	-0.01645
		-565.218	9.38798	-0.03011
		-631.311	62.5643	-0.05365
		-637.761	12.3275	-0.07823
		-642.577	-101.59	-0.09115
		-692.373	-151.477	-0.08898
		-622.389	-91.2718	-0.0805
		-537.218	-6.38308	-0.07729
		-488.899	12.8957	-0.08659
		-487.24	-16.1992	-0.10748
		-551.088	-12.796	-0.12802
		-518.957	56.18	-0.13643
		-396.938	147.486	-0.13355
		-346.901	200.7	-0.12869
		-356.783	190.848	-0.13026
		-372.278	132.312	-0.14145
		-474.153	57.4866	-0.15659
		-676.264	-9.03151	-0.16274
		-751.11	-66.9023	-0.15175
		-770	-126.058	-0.12818
		-879.327	-174.769	-0.10226
		-890.818	-181.439	-0.08257
		-742.769	-137.231	-0.07218
		-618.548	-73.3953	-0.06452
		-547.416	-20.5299	-0.04915
		-472.584	25.0228	-0.0246
		-432.854	72.7466	-0.000313552
		-442.866	102.234	0.01235
		-432.873	89.6857	0.00607
		-471.315	53.1226	-0.01796
		-531.744	32.921	-0.04722
		-514.562	34.805	-0.06792
		-502.362	29.7704	-0.07681
		-541.601	8.01969	-0.078
		-610.582	-6.85504	-0.07492
		-632.128	-2.74177	-0.0668
		-594.784	0.89226	-0.04536
		-599.158	-8.99896	0.00285
		-606.898	-15.5901	0.08344
		-575.289	-5.01396	0.187
		-567.413	7.71229	0.29653
		-590.446	7.42519	0.39531
		-622.262	6.8059	0.47186
		-566.55	20.3076	0.52552
		-532.567	32.7729	0.56135
		-603.759	22.9916	0.57754
		-590.654	1.46291	0.56512
		-501.71	-5.97781	0.51699
		-538.262	-0.41486	0.43264
		-606.732	-4.38767	0.32133
		-573.902	-20.8828	0.20297
		-564.835	-29.4602	0.09637
		-624.349	-22.9154	0.00735
		-601.49	-18.4531	-0.0676
		-554.883	-27.4401	-0.13304
		-560.97	-38.2957	-0.19012
		-581.126	-35.6117	-0.23213
		-616.538	-16.4294	-0.24689
		-620.782	15.7234	-0.22943
		-589.936	51.9284	-0.18855
		-545.943	70.5393	-0.13868
		-519.972	54.0684	-0.0922
		-535.156	20.9116	-0.05511
		-547.398	14.5104	-0.02309
		-561.771	47.7703	0.01214
		-565.023	81.2321	0.0507
		-547.58	72.9354	0.08306
		-586.288	29.3385	0.09868
		-575.965	-12.9265	0.09193
		-504.712	-37.3495	0.0658
		-501.336	-54.4657	0.03386
		-586.333	-70.2281	0.0098
		-653.924	-75.0122	-0.00454
		-658.819	-63.1196	-0.01613
		-651.144	-42.4669	-0.03231
		-595.68	-22.6384	-0.05611
		-520.259	-7.05642	-0.08195
		-558.142	3.27091	-0.09745
		-636.385	9.57809	-0.09592
		-701.666	16.319	-0.08302
		-691.185	22.3744	-0.06914
		-610.467	18.042	-0.06248
		-589.829	3.27796	-0.06507
		-545.767	-0.61889	-0.06857
		-501.06	23.6721	-0.06068
		-531.064	58.9254	-0.03891
		-502.56	70.0787	-0.01237
		-437.745	49.457	0.00803
		-487.279	23.146	0.01554
		-587.812	11.701	0.01226
		-564.901	7.59544	0.01071
		-534.164	-3.82452	0.02227
		-636.7	-22.94	0.0459
		-615.115	-42.3989	0.07189
		-549.692	-55.5986	0.09063
		-627.947	-53.0494	0.09779
		-640.369	-31.3394	0.09836
		-548.528	-10.7386	0.10419
		-548.576	-17.2431	0.1217
		-621.301	-37.731	0.14518
		-615.273	-25.4445	0.16473
		-594.529	29.7767	0.17291
		-645.38	69.7259	0.16801
		-638.395	40.2389	0.15822
		-675.027	-28.7945	0.15553
		-703.618	-58.4374	0.16273
		-569.264	-23.4926	0.17193
		-503.074	25.9651	0.17375
		-507.078	45.5712	0.16275
		-492.886	50.5904	0.14091
		-519.072	71.2941	0.11948
		-498.827	94.29	0.10878
		-451.717	80.6727	0.10787
		-483.16	23.6877	0.10865
		-548.167	-41.3387	0.10361
		-532.887	-79.7615	0.08979
		-527.425	-90.5646	0.07355
		-640.867	-96.3271	0.068
		-656.698	-110.844	0.07982
		-682.783	-118.699	0.10273
		-776.196	-88.3675	0.12569
		-729.492	-11.8826	0.13983
		-635.282	74.5196	0.14235
		-534.105	125.875	0.1409
		-515.723	140.001	0.14704
		-580.491	147.078	0.16337
		-513.857	147.146	0.18186
		-553.395	97.6143	0.19256
		-614.428	-15.2327	0.18916
		-565.617	-127.553	0.17369
		-640.165	-160.038	0.15834
		-619.23	-111.922	0.15405
		-522.115	-54.501	0.15942
		-517.899	-38.9819	0.16491
		-505.507	-49.4227	0.16106
		-578.158	-47.3242	0.14339
		-599.294	-24.2759	0.11715
		-543.754	1.86684	0.09535
		-554.774	15.1382	0.08587
		-487.767	12.724	0.08441
		-513.813	8.17104	0.08162
		-644.543	29.6505	0.07017
		-636.269	91.351	0.04895
		-570.181	159.447	0.02641
		-588.055	173.289	0.01395
		-717.192	112.386	0.01365
		-750.173	17.6772	0.01744
		-584.028	-63.9292	0.01546
		-559.66	-123.888	0.0015
		-622.702	-162.965	-0.02277
		-591.956	-156.984	-0.04625
		-600.322	-91.938	-0.05875
		-593.381	-10.7499	-0.06136
		-527.654	21.8857	-0.06253
		-505.97	-2.55928	-0.07036
		-493.311	-31.656	-0.08834
		-504.128	-24.4657	-0.11088
		-509.893	8.13555	-0.12542
		-490.669	39.2212	-0.12489
		-546.696	62.8184	-0.1146
		-589.365	79.7289	-0.10524
		-588.478	78.5708	-0.10549
		-614.054	54.395	-0.11714
		-629.278	26.2063	-0.1317
		-684.502	13.8381	-0.13738
		-698.604	9.82891	-0.13166
		-590.358	-7.21321	-0.12266
		-606.013	-39.9752	-0.11989
		-667.562	-68.9896	-0.12865
		-638.343	-76.7108	-0.14649
		-617.54	-63.5363	-0.16166
		-545.306	-42.8404	-0.16377
		-485.238	-25.7988	-0.15458
		-534.552	-7.96423	-0.14355
		-510.945	26.2022	-0.13986
		-499.452	74.3498	-0.14758
		-574.487	99.603	-0.16079
		-533.707	69.1473	-0.16586
		-472.341	9.1059	-0.15449
		-557.431	-15.7423	-0.13123
		-604.134	9.80056	-0.10652
		-588.395	23.8795	-0.08956
		-606.638	-22.8618	-0.08333
		-638.134	-88.8169	-0.08029
		-706.121	-99.0252	-0.06998
		-693.566	-54.2797	-0.05122
		-631.408	-23.4121	-0.03224
		-681.914	-36.1414	-0.02251
		-688.461	-48.3126	-0.02774
		-601.671	-23.7435	-0.04522
		-514.377	12.3479	-0.06232
		-477.26	29.8222	-0.06795
		-558.846	48.3635	-0.06335
		-518.682	91.6321	-0.05797
		-443.883	127.623	-0.06104
		-538.146	109.627	-0.0766
		-525.295	54.5658	-0.09871
		-467.401	24.0715	-0.11422
		-570.742	33.3945	-0.11539
		-611.337	32.9141	-0.1061
		-550.832	-11.1622	-0.09533
		-540.955	-65.6117	-0.09084
		-617.234	-82.1691	-0.0949
		-667.066	-65.8054	-0.0996
		-686.379	-60.7046	-0.09374
		-719.921	-86.3406	-0.07498
		-707.719	-116.869	-0.05105
		-701.398	-119.862	-0.03198
		-709.713	-93.0283	-0.02464
		-664.702	-57.1313	-0.02799
		-577.7	-24.6731	-0.03113
		-518.343	13.8064	-0.02443
		-523.688	70.2036	-0.01021
		-488.184	132.011	0.00195
		-471.547	167.792	0.00291
		-496.526	163.945	-0.01113
		-418.803	141.019	-0.03366
		-438.663	120.532	-0.05119
		-469.7	91.855	-0.0565
		-433.983	35.8707	-0.05468
		-589.815	-30.8439	-0.05506
		-703.95	-70.0552	-0.06468
		-645.352	-78.3391	-0.08436
		-634.904	-90.5827	-0.10401
		-679.399	-117.956	-0.11031
		-789.613	-123.606	-0.09986
		-782.252	-83.4296	-0.08016
		-661.992	-34.2496	-0.06156
		-624.105	-25.4297	-0.0511
		-601.124	-47.9995	-0.04741
		-596.912	-53.1625	-0.03973
		-595.654	-25.82	-0.01892
		-589.125	4.45788	0.01204
		-600.784	20.0991	0.04257
		-507.534	37.8015	0.06252
		-468.558	67.9271	0.06744
		-552.274	92.0512	0.06328
		-513.19	95.3918	0.06277
		-435.284	88.7558	0.07231
		-460.589	81.9119	0.08606
		-495.168	64.8656	0.09338
		-501.489	34.6734	0.0863
		-599.523	12.7809	0.06434
		-698.157	11.0379	0.03799
		-636.079	3.91211	0.02045
		-576.863	-35.6484	0.01472
		-630.035	-88.2439	0.01314
		-636.246	-107.496	0.00611
		-653.465	-80.989	-0.0124
		-731.891	-43.3678	-0.04009
		-697.541	-29.3561	-0.06501
		-617.094	-38.0143	-0.0765
		-709.291	-46.6045	-0.07591
		-737.302	-39.7637	-0.07181
		-611.073	-18.9733	-0.07242
		-606.145	3.41012	-0.08124
		-585.702	15.2841	-0.09242
		-444.604	18.2821	-0.09421
		-411.582	28.3736	-0.08145
		-442.332	54.2199	-0.0611
		-461.401	81.4343	-0.04422
		-492.171	90.9192	-0.0393
		-496.108	84.2032	-0.0477
		-551.124	73.2287	-0.05972
		-595.726	54.3598	-0.06299
		-549.073	17.0483	-0.05556
		-558.583	-26.7419	-0.04552
		-632.24	-50.7607	-0.04201
		-652.13	-53.1318	-0.05027
		-708.409	-56.7614	-0.067
		-804.072	-66.3692	-0.0795
		-803.421	-59.2033	-0.07782
		-669.093	-31.6621	-0.06496
		-578.948	-19.0963	-0.05122
		-626.602	-42.9986	-0.0463
		-651.439	-67.7819	-0.055
		-617.105	-45.6927	-0.07224
		-609.459	12.8668	-0.08592
		-529.976	51.8286	-0.08963
		-456.108	45.398	-0.08789
		-502.355	25.4166	-0.08838
		-531.16	30.5519	-0.09494
		-477.49	58.9516	-0.10384
		-455.753	79.9491	-0.10066
		-511.991	70.2133	-0.06942
		-541.128	29.892	-0.00604
		-581.107	-19.8972	0.08136
		-692.396	-50.1496	0.18003
		-751.583	-49.8847	0.27739
		-739.795	-40.8942	0.36656
		-692.851	-49.8837	0.44856
		-672.486	-67.0807	0.52314
		-703.067	-55.709	0.58054
		-556.783	-5.18033	0.60686
		-404.45	51.6199	0.59173
		-459.802	82.0293	0.53323
		-466.264	87.673	0.4429
		-398.689	82.4794	0.34084
		-471.506	64.6013	0.24122
		-630.025	30.4894	0.14642
		-680.74	-6.94241	0.05376
		-656.826	-39.4663	-0.03848
		-773.627	-83.8439	-0.12634
		-890.278	-151.911	-0.19687
		-941.127	-212.592	-0.23707
		-1029.44	-213.869	-0.24635
		-952.601	-138.797	-0.23555
		-665.476	-17.3034	-0.21758
		-366.444	108.889	-0.2018
		-144.089	206.598	-0.18907
		-41.4749	246.36	-0.17087
		-75.4605	215.062	-0.14038
		-220.188	139.68	-0.10189
		-391.596	69.22	-0.06616
		-504.595	24.2274	-0.04317
		-569.711	-13.0272	-0.03711
		-680.079	-56.0265	-0.04115
		-882.219	-93.1691	-0.04178
		-960.4	-118.654	-0.03262
		-953.064	-149.895	-0.01922
		-1038.78	-193.098	-0.01146
		-1029.98	-218.258	-0.01663
		-901.83	-193.381	-0.03492
		-840.651	-123.601	-0.05548
		-727.278	-33.1502	-0.06513
		-510.167	69.8826	-0.06127
		-321.544	180.437	-0.05129
		-227.61	265.354	-0.04451
		-142.905	283.866	-0.04682
		-74.0654	237.296	-0.05547
		-173.093	167.181	-0.05832
		-341.832	102.518	-0.04601
		-413.908	36.7927	-0.02192
		-536.556	-39.7266	0.00286
		-718.004	-113.871	0.01773
		-816.862	-166.42	0.01798
		-896.268	-193.843	0.0096
		-948.402	-202.796	0.00503
		-955.742	-198.87	0.01011
		-942.994	-186.933	0.01967
		-866.106	-165.874	0.02484
		-794.463	-119.08	0.01896
		-713.211	-31.1879	0.00239
		-534.364	78.6676	-0.01375
		-429.154	163.062	-0.01621
		-399.807	196.937	-0.00239
		-354.528	200.501	0.0201
		-312.159	199.236	0.04086
		-304.849	186.938	0.05267
		-366.808	150.465	0.05703
		-399.13	108	0.06484
		-362.353	89.4593	0.08459
		-408.832	88.4187	0.11281
		-482.866	66.3057	0.13954
		-548.443	5.2887	0.1558
		-665.393	-70.7126	0.15809
		-751.369	-134.362	0.15359
		-781.005	-190.555	0.15603
		-913.302	-258.185	0.17194
		-1114.03	-326.161	0.19553
		-1121.23	-343.398	0.21639
		-960.251	-262.087	0.22613
		-741.316	-96.2158	0.22311
		-486.215	70.4606	0.21659
		-370.671	157.061	0.21811
		-358.777	172.658	0.22862
		-283.555	203.257	0.23985
		-175.846	292.994	0.24278
		-35.5719	371.062	0.2324
		-74.9124	337.831	0.21259
		-369.226	200.815	0.19649
		-597.975	66.674	0.19431
		-658.667	1.03772	0.20319
		-730.166	-37.3154	0.2125
		-834.665	-101.529	0.21197
		-840.433	-160.416	0.19734
		-724.773	-146.626	0.17552
		-620.329	-62.2146	0.16009
		-488.691	17.031	0.15783
		-373.775	22.1503	0.16351
		-543.762	-66.9868	0.16711
		-972.824	-231.578	0.16032
		-1268.96	-403.265	0.14158
		-1304.04	-456.612	0.12035
		-1118.05	-291.876	0.10864
		-535.018	42.7219	0.10846
		93.9197	357.457	0.11232
		182.241	484.24	0.1108
		-9.69939	413.009	0.09808
		-197.134	258.053	0.07714
		-441.58	132.334	0.05962
		-517.783	80.2093	0.05422
		-451.347	88.1831	0.05758
		-419.346	108.337	0.05964
		-424.529	84.423	0.05092
		-568.677	-0.82186	0.0275
		-776.601	-102.452	-0.00332
		-803.267	-162.377	-0.02756
		-777.729	-173.654	-0.03875
		-837.639	-169.105	-0.04259
		-848.441	-159.283	-0.04915
		-785.726	-122.69	-0.06612
		-756.433	-58.134	-0.0938
		-666.88	-4.55117	-0.12155
		-563.239	7.04051	-0.13671
		-645.017	-9.93403	-0.13729
		-751.067	-26.9703	-0.13124
		-710.064	-38.4487	-0.12815
		-715.307	-46.3381	-0.13395
		-756.385	-29.8223	-0.14592
		-608.827	35.4674	-0.15242
		-333.78	132.363	-0.14463
		-108.058	205.346	-0.12597
		-16.3125	216.593	-0.10669
		-55.2946	182.264	-0.09634
		-140.014	144.781	-0.09896
		-200.816	120.81	-0.10808
		-277.743	88.941	-0.1114
		-429.85	26.0378	-0.1034
		-663.703	-57.0326	-0.08962
		-877.981	-125.022	-0.07956
		-1006.74	-159.304	-0.08109
		-1053.09	-174.709	-0.09554
		-1125.26	-189.323	-0.11301
		-1200.97	-192.884	-0.1209
		-1099.21	-163.693	-0.11703
		-918.945	-109.388	-0.10891
		-848.957	-65.9522	-0.10578
		-741.516	-51.9198	-0.11342
		-592.505	-45.0776	-0.12903
		419.368	-14.0501	-0.14053
		204.26	44.2979	-0.13823
		66.6596	108.333	-0.12451
		-328.935	154.226	-0.10861
		-672.729	162.926	-0.09958
		-742.385	124.079	-0.10108
		-519.667	52.4392	-0.10603
		-82.1984	-12.0704	-0.10143
		65.4244	-38.7255	-0.08205
		-55.8989	-31.196	-0.05507
		-380.739	-6.94413	-0.03186
		-897.183	28.7646	-0.02125
		-1206.02	68.1773	-0.02479
		-1322.58	83.9534	-0.03292
		-1389.58	61.0508	-0.03383
		-1462.13	29.2266	-0.02613
		-1412.39	20.8418	-0.0176
		-993.026	5.53299	-0.01725
		-494.744	-77.6885	-0.03023
		-322.994	-213.025	-0.05268
		-350.103	-291.343	-0.07165
		-189.228	-240.556	-0.07733
		100.459	-136.946	-0.07249
		68.6378	-136.267	-0.06669
		-80.5416	-295.855	-0.06855
		-65.6211	-490.719	-0.08119
		-59.8463	-59.6263	-0.09713
		-173.62	-290.18	-0.10285
		-407.944	-442.677	-0.09217
		-557.042	-449.585	-0.07094
		-564.138	-337.268	-0.0493
		-639.988	-234.85	-0.03609
		-788.797	-223.238	-0.03396
		-931.233	-247.859	-0.03443
		-949.379	-222.803	-0.02636
		-921.486	-153.095	-0.0089
		-1013.3	-92.8771	0.00945
		-1041.16	-39.1397	0.01885
		-981.145	49.0436	0.01351
		-857.558	152.071	-0.00325
		-671.451	198.236	-0.01852
		-554.945	173.187	-0.0217
		-444.801	145.189	-0.01442
		-298.943	162.633	-0.00541
		-242.391	191.002	-0.00328
		-278.852	180.944	-0.01169
		-336.779	143.133	-0.02345
		-351.209	114.699	-0.0252
		-404.168	93.5493	-0.01146
		-446.051	53.5675	0.0109
		-453.276	-1.35196	0.03096
		-539.129	-45.3428	0.03996
		-569.12	-78.2161	0.03551
		-497.785	-121.94	0.02637
		-516.571	-175.741	0.02351
		-618.861	-214.421	0.02759
		-637.941	-231.345	0.03068
		-562.556	-244.823	0.02442
		-575.654	-253.327	0.00472
		-663.795	-219.456	-0.02325
		-705.565	-118.638	-0.0453
		-732.696	18.8597	-0.05145
		-748.297	138.616	-0.0455
		-818.581	225.017	-0.03794
		-814.796	309.525	-0.03787
		-595.321	408.833	-0.04878
		-432.199	466.81	-0.0636
		-479.693	378.258	-0.06932
		-521.374	90.7159	-0.06055
		-479.755	-308.548	-0.04363
		-484.713	-616.598	-0.0289
		-564.703	-644.991	-0.02475
		-595.11	-349.52	-0.03247
		-617.718	133.201	-0.04194
		-585.597	546.726	-0.04134
		-518.811	643.04	-0.03019
		-598.582	353.052	-0.01708
		-611.279	-98.9967	-0.01188
		-473.442	-312.001	-0.02058
		-464.483	-68.2403	-0.03982
		-488.538	390.739	-0.0566
		-437.446	545.658	-0.06107
		-426.812	131.787	-0.05614
		-457.798	-558.545	-0.05129
		-508.347	-973.264	-0.05552
		-535.917	-858.094	-0.07289
		-536.157	-434.113	-0.09625
		-554.74	-57.4138	-0.11159
		-619.929	155.549	-0.11257
		-683.777	312.407	-0.1048
		-702.17	480.644	-0.09725
		-751.446	579.206	-0.09641
		-803.423	517.369	-0.10259
		-710.009	325.771	-0.10638
		-661.702	112.436	-0.09754
		-731.2	-37.8345	-0.07731
		-682.542	-77.6502	-0.05663
		-562.383	19.479	-0.04632
		-559.973	210.102	-0.05016
		-566.687	345.671	-0.06126
		-493.657	279.774	-0.06258
		-428.657	30.9461	-0.03924
		-424.522	-226.937	0.01064
		-409.632	-364.511	0.08038
		-391.098	-422.695	0.16044
		-421.842	-492.591	0.24263
		-445.942	-539.789	0.32622
		-460.144	-447.336	0.41418
		-494.483	-211.641	0.50122
		-515.344	18.4703	0.57186
		-537.433	128.813	0.61001
		-591.891	170.176	0.6055
		-640.178	243.216	0.5586
		-648.103	335.329	0.48353
		-625.63	363.046	0.39839
		-655.264	323.836	0.31143
		-712.809	293.541	0.22198
		-728.564	286.586	0.1275
		-696.08	232.716	0.02829
		-679.494	112.319	-0.06785
		-707.009	8.41031	-0.14566
		-672.736	-23.5416	-0.19431
		-533.018	-44.835	-0.21633
		-507.8	-124.269	-0.22154
		-593.612	-217.411	-0.22008
		-556.169	-243.217	-0.21805
		-454.29	-223.511	-0.21161
		-459.541	-240.88	-0.19155
		-480.881	-288.108	-0.15671
		-486.318	-272.809	-0.11755
		-510.378	-171.15	-0.08689
		-479.671	-66.6246	-0.08811
		-441.907	-12.5991	-0.06515
		-446.646	39.0769	-0.04744
		-437.658	126.581	-0.04256
		-449.557	191.569	-0.04822
		-501.98	174.86	-0.05254
		-533.825	123.05	-0.04648
		-565.765	114.261	-0.03243
		-600.668	131.962	-0.01864
		-614.901	106.399	-0.01269
		-630.117	45.9375	-0.01719
		-674.482	24.954	-0.02445
		-653.94	52.5928	-0.02179
		-670.782	56.4926	-0.00494
		-886.271	9.01992	0.01887
		-1041.94	-27.5039	0.03883
		-938.584	-13.1477	0.04673
		-737.677	0.68329	0.04179
		-452.027	-35.8803	0.03419
		-225.482	-85.8521	0.03564
		-242.292	-97.5152	0.04685
		-288.52	-98.8132	0.05944
		-243.194	-139.533	0.064
		-260.851	-182.564	0.05535
		-368.646	-145.352	0.0377
		-478.164	-35.0743	0.0239
		-509.357	47.8943	0.02288
		-524.48	50.0463	0.03088
		-607.193	26.2279	0.03751
		-651.812	35.8447	0.03334
		-666.044	53.3985	0.01479
		-735.857	30.265	-0.01076
		-845.502	-12.2909	-0.03027
		-947.192	-15.931	-0.03821
		-921.363	19.7264	-0.03997
		-757.803	39.5674	-0.04413
		-614.704	21.9438	-0.05704
		-445.373	6.93273	-0.07817
		-320.242	27.3412	-0.09716
		-364.867	59.8787	-0.10285
		-388.294	66.3747	-0.09497
		-307.643	48.5773	-0.08202
		-322.942	34.0346	-0.07364
		-415.978	29.634	-0.07566
		-471.489	19.809	-0.08459
		-538.742	0.98656	-0.08825
		-642.955	-12.4189	-0.07841
		-718.358	-17.9227	-0.05884
		-779.846	-34.4444	-0.03982
		-800.822	-70.4389	-0.03105
		-755.956	-102.131	-0.03636
		-713.023	-102.144	-0.04833
		-656.896	-79.0243	-0.05404
		-575.137	-66.0558	-0.04865
		-483.541	-73.0238	-0.03842
		-398.209	-73.1773	-0.0328
		-404.631	-45.3925	-0.03836
		-486.279	-6.28253	-0.05437
		-486.203	16.6407	-0.07015
		-435.103	25.9419	-0.07486
		-480.303	44.1569	-0.0688
		-594.636	72.7886	-0.06045
		-593.812	89.3941	-0.05831
		-544.296	84.2293	-0.06514
		-607.667	72.3514	-0.07322
		-648.042	64.7001	-0.06567
		-561.655	53.4687	-0.0298
		-584.237	35.0849	0.03386
		-642.432	21.8978	0.11693
		-528.306	17.6062	0.20896
		-508.272	5.7211	0.30104
		-625.583	-20.3537	0.3915
		-616.795	-39.9417	0.48217
		-639.995	-39.2268	0.56721
		-702.072	-38.6602	0.63167
		-638.177	-58.4849	0.66053
		-580.606	-79.2115	0.64461
		-540.042	-71.6783	0.58481
		-473.58	-48.3808	0.49511
		-471.972	-42.3832	0.39248
		-528.923	-47.1927	0.28468
		-525.206	-27.8536	0.17252
		-511.094	10.4188	0.05653
		-563.561	21.1966	-0.05966
		-539.178	-3.99803	-0.16533
		-525.648	-13.2987	-0.24407
		-637.112	21.8192	-0.28628
		-580.831	54.6532	-0.29669
		-494.213	37.0752	-0.28686
		-565.918	0.02927	-0.2685
		-596.202	5.8269	-0.24913
		-605.958	51.3801	-0.22593
		-644.029	79.9344	-0.1904
		-626.924	71.8717	-0.14181
		-578.414	60.261	-0.09008
		-562.564	60.2947	-0.04735
		-601.408	47.4562	-0.0221
		-584.414	15.7349	-0.01456
		-566.629	-2.2341	-0.01356
		-572.886	6.35366	-0.00695
		-542.893	8.9332	0.00593
		-592.982	-13.8173	0.0169
		-610.288	-35.2029	0.01709
		-530.591	-42.3639	0.00188
		-508.223	-77.5046	-0.02401
		-524.973	-167.136	-0.04697
		-561.889	-247.464	-0.0572
		-584.418	-224.614	-0.05749
		-546.204	-95.8264	-0.05663
		-499.744	46.5736	-0.0618
		-510.732	127.992	-0.07446
		-632.687	154.505	-0.08612
		-610.56	161.137	-0.08444
		-503.754	154.987	-0.06606
		-608.307	131.291	-0.03893
		-658.207	101.852	-0.01433
		-560.336	78.1174	-0.000828893
		-573.339	53.4896	0.000620999
		-596.759	24.6025	0.00047299
		-558.52	4.24073	0.01041
		-548.382	-7.96451	0.03015
		-571.539	-40.0742	0.04994
		-562.955	-105.32	0.05949
		-570.918	-166.808	0.05371
		-602.97	-175.884	0.03792
		-570.719	-131.943	0.02631
		-549.515	-74.9761	0.0288
		-539.941	-30.1463	0.04267
		-560.826	8.80958	0.05914
		-652.471	47.6329	0.07003
		-596.63	77.0696	0.07156
		-498.293	93.5785	0.06991
		-542.384	105.729	0.07598
		-522.431	112.251	0.09286
		-495.527	97.6674	0.11357
		-527.548	59.4535	0.12831
		-552.532	18.576	0.12971
		-571.434	-9.14469	0.11761
		-572.795	-34.3188	0.10311
		-638.709	-71.5758	0.09864
		-678.19	-108.79	0.10483
		-615.883	-116.098	0.11348
		-683.288	-81.4773	0.11541
		-676.034	-24.9713	0.10535
		-507.324	21.3626	0.08764
		-525.967	40.0301	0.07536
		-599.87	36.5787	0.07715
		-539.979	28.8373	0.08979
		-527.843	29.2231	0.10531
		-520.584	35.3982	0.11613
		-457.197	36.9522	0.11914
		-486.246	28.3126	0.12132
		-575.422	12.5963	0.13426
		-574.849	-2.67922	0.16069
		-565.934	-8.37623	0.19163
		-598.965	1.62375	0.21532
		-548.02	19.6827	0.22353
		-560.985	25.216	0.2162
		-632.23	9.32837	0.20438
		-548.434	-8.26359	0.20009
		-536.861	-5.43068	0.20404
		-637.84	4.79508	0.20848
		-580.447	-10.7303	0.20475
		-569.211	-50.8803	0.18786
		-646.895	-72.287	0.16226
		-630.752	-49.045	0.14088
		-561.62	-11.2489	0.13198
		-520.584	-1.41304	0.13088
		-577.263	-15.8145	0.12727
		-616.869	-17.837	0.11216
		-550.681	6.15025	0.08199
		-549.005	35.2125	0.04475
		-537.211	49.39	0.01453
		-532.876	47.1622	-0.00299
		-620.552	32.1673	-0.01372
		-603.432	10.9337	-0.02694
		-519.779	1.17662	-0.04982
		-474.413	13.92	-0.08245
		-433.603	28.5214	-0.11324
		-480.227	15.0557	-0.12924
		-602.005	-18.2826	-0.12921
		-653.411	-32.8018	-0.12112
		-622.589	-17.7145	-0.1148
		-592.106	-4.73299	-0.11658
		-552.136	-14.9638	-0.12366
		-561.534	-29.2853	-0.12499
		-693.851	-28.0876	-0.11395
		-635.696	-22.2696	-0.09639
		-503.976	-21.148	-0.0836
		-625.643	-7.47627	-0.08488
		-661.613	23.6854	-0.10282
		-531.167	37.3489	-0.12815
		-501.929	11.2451	-0.14623
		-514.871	-15.4867	-0.15093
		-574.033	2.70473	-0.1474
		-614.504	38.5919	-0.14416
		-587.252	29.1134	-0.14761
		-564.447	-21.4568	-0.15782
		-555.125	-44.5502	-0.16481
		-582.653	-16.4407	-0.15846
		-562.47	8.4043	-0.14048
		-531.175	-6.086	-0.1208
		-584.149	-19.2706	-0.10936
		-565.293	7.41974	-0.11159
		-514.439	37.0289	-0.12317
		-501.866	21.4	-0.13082
		-450.949	-9.50913	-0.12588
		-511.027	4.88445	-0.11292
		-629.332	47.7217	-0.10227
		-614.508	44.1724	-0.10256
		-560.331	-16.4987	-0.11605
		-586.848	-57.27	-0.13364
		-646.411	-28.9664	-0.14153
		-674.171	19.4352	-0.135
		-633.753	20.324	-0.12059
		-579.908	-17.112	-0.10809
		-555.976	-36.1313	-0.10525
		-610.773	-19.4911	-0.11283
		-667.645	2.59853	-0.12072
		-585.614	10.7477	-0.11816
		-498.893	14.1457	-0.10551
		-496.47	16.5402	-0.09096
		-460.053	7.07473	-0.08319
		-544.091	-10.8773	-0.0873
		-646.212	-15.7089	-0.09971
		-560.355	-1.4847	-0.10824
		-551.874	10.4808	-0.10439
		-539.369	4.51315	-0.09198
		-421.572	-7.17076	-0.07983
		-482.811	-8.48322	-0.07538
		-592.203	-7.29582	-0.08161
		-586.326	-20.3807	-0.0913
		-586.187	-39.8941	-0.09249
		-631.485	-35.6594	-0.08213
		-665.292	5.77322	-0.06811
		-576.947	57.901	-0.06039
		-561.891	80.0005	-0.0655
		-629.16	61.8069	-0.08202
		-580.698	31.6845	-0.0974
		-587.435	18.261	-0.09873
		-620.921	16.5584	-0.0854
		-554.035	3.46064	-0.06621
		-560.034	-23.7953	-0.05121
		-552.098	-45.861	-0.04683
		-506.336	-55.2394	-0.05031
		-526.964	-64.5766	-0.05007
		-524.51	-73.35	-0.03882
		-544.493	-56.4677	-0.02171
		-645.568	-6.87942	-0.00853
		-594.145	36.8592	-0.00712
		-466.733	37.2486	-0.02007
		-567.91	13.7427	-0.0392
		-688.176	13.9658	-0.05127
		-641.591	39.8078	-0.05219
		-574.74	47.1845	-0.04929
		-532.113	20.537	-0.05201
		-557.354	-0.88347	-0.06638
		-591.406	12.7232	-0.09069
		-559.866	35.2575	-0.11189
		-513.837	30.2501	-0.11639
		-478.51	6.43948	-0.10303
		-600.301	-7.55354	-0.08045
		-590.107	-15.183	-0.05879
		-409.231	-35.5877	-0.04507
		-550.259	-53.3651	-0.03794
		-656.519	-32.9753	-0.02759
		-538.077	19.1628	-0.00788
		-634.459	51.1377	0.01547
		-688.633	32.9702	0.03239
		-597.481	-7.51974	0.0353
		-584.3	-28.6928	0.02217
		-622.369	-25.5777	0.00145
		-599.267	-20.9263	-0.01336
		-479.158	-28.7649	-0.01757
		-494.315	-43.0963	-0.01786
		-592.824	-47.2726	-0.02323
		-572.707	-23.992	-0.03932
		-582.776	27.9939	-0.0649
		-579.688	79.2399	-0.08835
		-551.639	90.8733	-0.09726
		-582.747	59.796	-0.09137
		-579.015	22.3958	-0.07981
		-599.663	4.11125	-0.07278
		-614.443	-8.77464	-0.07684
		-536.927	-31.952	-0.08915
		-463.18	-47.7522	-0.09794
		-518.216	-35.0848	-0.0959
		-588.518	-11.5009	-0.08731
		-526.072	-9.46327	-0.08082
		-502.947	-23.3853	-0.08329
		-578.062	-17.8772	-0.09659
		-575.1	14.976	-0.11229
		-572.118	42.9661	-0.11751
		-620.508	42.2261	-0.10836
		-659.916	25.662	-0.09238
		-630.717	14.094	-0.07954
		-603.365	8.00885	-0.07651
		-607.623	1.12046	-0.08314
		-551.022	-2.47232	-0.0889
		-565.207	-0.86753	-0.08296
		-578.632	-5.76756	-0.06623
		-471.589	-25.6734	-0.04805
		-525.801	-50.6291	-0.03787
		-615.57	-64.9406	-0.04097
		-557.025	-62.6518	-0.05347
		-535.097	-43.1831	-0.06327
		-591.197	-8.32718	-0.06292
		-702.133	27.9869	-0.05775
		-651.677	46.3958	-0.05759
		-515.837	49.3682	-0.06965
		-524.953	60.2025	-0.09516
		-438.259	81.2961	-0.12362
		-407.378	79.4831	-0.13873
		-598.554	35.5687	-0.13285
		-624.006	-16.45	-0.10957
		-565.503	-31.7393	-0.07488
		-545.78	-17.6358	-0.03261
		-563.136	-16.2279	0.01864
		-612.57	-35.4571	0.08754
		-480.766	-41.8039	0.17957
		-502.849	-22.0135	0.28585
		-811.776	-6.68487	0.38806
		-801.182	-18.5128	0.46811
		-628.768	-36.2727	0.51382
		-554.203	-32.9067	0.52522
		-395.226	-18.1885	0.51373
		-461.941	-15.5915	0.48844
		-698.313	-19.5238	0.44738
		-642.07	-6.60828	0.38494
		-473.255	23.3444	0.2989
		-462.298	47.1035	0.19354
		-556.847	53.7582	0.08414
		-579.081	55.3153	-0.01006
		-483.681	60.9014	-0.08044
		-525.397	60.5173	-0.13149
		-613.336	39.9884	-0.17131
		-585.985	1.49235	-0.206
		-562.782	-34.3472	-0.23532
		-539.24	-44.721	-0.24933
		-601.17	-28.3713	-0.23905
		-768.335	-13.9516	-0.20865
		-783.51	-30.1204	-0.17095
		-651.973	-62.6505	-0.13812
		-469.949	-64.4838	-0.11724
		-403.259	-23.0078	-0.10569
		-460.947	10.525	-0.09188
		-448.015	-11.0745	-0.06877
		-454.292	-55.8163	-0.042
		-494.017	-49.0542	-0.02196
		-554.593	22.4442	-0.0168
		-670.857	90.7477	-0.02839
		-594.619	98.3839	-0.04717
		-518.447	64.5854	-0.05821
		-634.031	40.6355	-0.0554
		-652.265	38.1479	-0.04417
		-610.765	31.941	-0.03314
		-589.498	7.73768	-0.02872
		-603.006	-25.2091	-0.03062
		-635.089	-53.6838	-0.02822
		-567.684	-66.2024	-0.01104
		-568.566	-52.3538	0.01914
		-634.394	-20.2759	0.05189
		-573.2	-1.27159	0.07656
		-536.654	-12.957	0.08681
		-575.199	-31.7688	0.08554
		-578.606	-27.499	0.08444
		-477.657	-8.64369	0.09139
		-460.455	-1.3269	0.10235
		-571.887	0.82024	0.10854
		-533.884	22.5498	0.10272
		-468.333	49.9665	0.08274
		-535.327	39.1461	0.05712
		-549.37	-9.01556	0.03947
		-532.322	-33.1219	0.03454
		-539.718	4.40969	0.03572
		-564.246	58.7664	0.03389
		-570.963	63.4393	0.02337
		-565.473	19.1176	0.00589
		-587.761	-18.604	-0.00683
		-565.712	-21.1592	-0.00341
		-608.983	-12.5253	0.01523
		-689.649	-17.9279	0.03926
		-664.057	-28.8254	0.05857
		-666.624	-28.3929	0.06788
		-652.319	-21.3765	0.07171
		-585.731	-22.7604	0.08286
		-617.144	-33.4061	0.10916
		-612.462	-39.3259	0.14507
		-536.81	-26.9724	0.17939
		-512.487	4.94403	0.20297
		-517.605	40.65	0.21265
		-453.88	55.0958	0.21579
		-436.266	38.3183	0.22453
		-511.453	11.2703	0.24212
		-488.263	4.29203	0.26107
		-465.257	20.5813	0.27245
		-544.57	35.339	0.27091
		-529.162	29.9883	0.25772
		-511.111	9.85204	0.24422
		-566.703	-12.8984	0.24183
		-587.162	-33.6692	0.24954
		-570.925	-47.6329	0.2574
		-578.113	-47.5452	0.25598
		-611.976	-38.5069	0.24106
		-585.541	-36.8285	0.2178
		-598.446	-43.2379	0.19947
		-682.669	-35.1526	0.19444
		-687.589	-0.43699	0.19815
		-669.113	37.232	0.20036
		-656.884	46.1061	0.19285
		-646.56	28.802	0.17344
		-676.191	16.1975	0.15031
		-607.901	23.9094	0.13556
		-518.452	35.2914	0.13249
		-512.192	29.5336	0.13402
		-496.324	10.5065	0.13124
		-431.995	0.44607	0.11843
		-409.387	11.6037	0.09638
		-444.054	29.5563	0.07532
		-432.946	26.398	0.06498
		-412.312	-7.01062	0.06312
		-466.658	-46.3953	0.05971
		-497.317	-62.7373	0.04617
		-514.36	-61.6188	0.02019
		-551.242	-72.1408	-0.01097
		-597.23	-93.8099	-0.03272
		-645.189	-85.7811	-0.03634
		-676.644	-26.706	-0.0274
		-696.948	45.3239	-0.01738
		-662.122	81.8761	-0.01554
		-638.13	86.0721	-0.02525
		-663.743	86.9899	-0.03954
		-665.693	78.1667	-0.04681
		-658.206	37.042	-0.04403
		-604.964	-8.16158	-0.03918
		-558.931	-0.92062	-0.04176
		-607.249	45.932	-0.0573
		-571.927	47.8536	-0.08385
		-486.482	-25.9381	-0.10935
		-471.708	-93.5181	-0.12181
		-479.244	-77.3969	-0.1207
		-445.794	-20.4933	-0.11405
		-422.777	-13.6079	-0.11072
		-478.618	-50.3605	-0.1161
		-486.114	-44.2907	-0.12717
		-432.105	24.4032	-0.13256
		-485.914	74.4209	-0.12521
		-525.412	51.1469	-0.11036
		-522.607	3.49949	-0.0981
		-569.464	-4.29749	-0.09617
		-610.48	13.0772	-0.10604
		-640.094	8.48578	-0.1189
		-662.537	-11.4247	-0.12179
		-684.081	-9.56643	-0.11121
		-688.233	6.46336	-0.09529
		-639.574	-1.87281	-0.08451
		-611.785	-31.6216	-0.08591
		-606.81	-41.2319	-0.09918
		-564.846	-22.0077	-0.11368
		-542.609	-9.9925	-0.11857
		-556.154	-20.6479	-0.11467
		-597.366	-23.6249	-0.11058
		-612.506	2.18703	-0.11426
		-560.861	33.5761	-0.1287
		-526.584	44.9573	-0.14763
		-549.233	48.2403	-0.15731
		-502.757	64.5204	-0.14946
		-462.359	84.9594	-0.12925
		-504.281	87.6138	-0.10751
		-486.193	70.9761	-0.09317
		-435.996	43.6543	-0.08959
		-471.371	0.23618	-0.08963
		-482.152	-61.8829	-0.08103
		-465.681	-115.042	-0.06037
		-518.084	-124.156	-0.0359
		-576.176	-93.8557	-0.01832
		-563.034	-63.8091	-0.01478
		-584.971	-55.4926	-0.02507
		-646.703	-49.8452	-0.03832
		-629.721	-23.8305	-0.04276
		-645.315	15.0054	-0.03828
		-696.425	43.2142	-0.03314
		-668.644	53.2998	-0.03525
		-642.878	55.0362	-0.04807
		-607.38	54.7302	-0.06635
		-552.838	49.558	-0.07739
		-584.206	40.533	-0.0739
		-590.761	36.8131	-0.06163
		-534.571	41.6185	-0.05106
		-507.324	42.3861	-0.05056
		-518.439	25.2244	-0.06263
		-492.703	-1.59145	-0.07899
		-472.846	-10.3363	-0.08672
		-525.777	12.1184	-0.08187
		-535.395	41.8631	-0.07148
		-469.73	43.5558	-0.06489
		-481.455	13.7429	-0.0689
		-525.522	-20.0132	-0.08345
		-504.53	-42.5052	-0.09787
		-451.613	-67.7606	-0.10102
		-468.789	-103.032	-0.09313
		-529.741	-123.425	-0.08239
		-551.306	-105.164	-0.07719
		-590.336	-63.9981	-0.08184
		-610.471	-32.207	-0.09189
		-606.047	-11.7788	-0.09498
		-667.378	17.1224	-0.08345
		-676.25	50.8523	-0.06223
		-615.554	63.9999	-0.0413
		-619.687	56.052	-0.02863
		-619.753	56.6971	-0.02674
		-604.97	76.3222	-0.02782
		-600.437	89.2935	-0.01949
		-586.673	80.2542	0.00136
		-605.136	68.335	0.02653
		-673.62	64.3738	0.04563
		-677.326	43.7463	0.05203
		-604.661	-5.80605	0.04696
		-562.448	-44.7804	0.04125
		-511.625	-34.194	0.04504
		-378.561	-1.92069	0.05663
		-329.971	-6.50406	0.06644
		-343.868	-49.3489	0.0654
		-314.083	-77.2445	0.0493
		-368.909	-68.8162	0.02341
		-445.104	-61.0645	0.00116
		-435.207	-78.6983	-0.00907
		-501.237	-91.6157	-0.01178
		-593.722	-68.1483	-0.01645
		-608.135	-26.0668	-0.03011
		-662.228	1.84192	-0.05365
		-738.402	17.8091	-0.07823
		-770.092	39.4964	-0.09115
		-762.271	59.3662	-0.08898
		-726.516	62.5815	-0.0805
		-694.841	63.8348	-0.07729
		-700.01	84.7085	-0.08659
		-682.746	108.028	-0.10748
		-591.533	97.4189	-0.12802
		-542.455	56.6081	-0.13643
		-576.388	27.3615	-0.13355
		-483.699	26.538	-0.12869
		-407.698	24.7931	-0.13026
		-475.532	-3.40366	-0.14145
		-443.714	-44.0981	-0.15659
		-363.644	-71.7012	-0.16274
		-394.036	-81.631	-0.15175
		-398.595	-78.7339	-0.12818
		-380.105	-60.7743	-0.10226
		-420.568	-34.1892	-0.08257
		-478.725	-24.1191	-0.07218
		-477.34	-44.9601	-0.06452
		-487.152	-74.7507	-0.04915
		-580.062	-79.4586	-0.0246
		-615.251	-52.715	-0.000313552
		-607.941	-14.8163	0.01235
		-662.988	16.6629	0.00607
		-695.264	37.6917	-0.01796
		-683.778	48.8554	-0.04722
		-681.171	54.0727	-0.06792
		-616.824	62.8064	-0.07681
		-278.726	78.7621	-0.078
		302.005	91.6329	-0.07492
		-732.584	91.4025	-0.0668
		-1183.18	81.7464	-0.04536
		-1462.86	67.3552	0.00285
		-1426.66	41.5333	0.08344
		-1432.64	3.55143	0.187
		-1576.88	-26.2873	0.29653
		-1390.65	-33.0155	0.39531
		-1088.87	-37.0497	0.47186
		-821.229	-67.9599	0.52552
		-676.299	-113.071	0.56135
		-564.626	-125.425	0.57754
		-199.796	-87.2669	0.56512
		26.8733	-34.7584	0.51699
		73.6526	-9.08915	0.43264
		127.558	-10.0954	0.32133
		207.371	-12.6194	0.20297
		265.578	-5.22997	0.09637
		73.9466	5.41657	0.00735
		-219.694	11.5738	-0.0676
		-480.432	9.09165	-0.13304
		-673.039	-1.49752	-0.19012
		-700.969	-6.44997	-0.23213
		-783.899	12.5615	-0.24689
		-865.07	49.3182	-0.22943
		-969.887	72.209	-0.18855
		-901.19	67.7112	-0.13868
		-509.89	62.0258	-0.0922
		-569.75	77.392	-0.05511
		-913.361	90.186	-0.02309
		-913.244	64.8865	0.01214
		-777.158	13.1254	0.0507
		-703.453	-20.3675	0.08306
		-818.04	-24.1697	0.09868
		-775.95	-31.2694	0.09193
		-397.741	-60.3901	0.0658
		-182.808	-86.6015	0.03386
		-112.826	-84.5902	0.0098
		-82.3755	-66.9195	-0.00454
		2.5246	-58.1656	-0.01613
		15.0993	-57.5239	-0.03231
		-330.585	-51.4817	-0.05611
		-558.129	-44.6385	-0.08195
		-500.599	-52.0799	-0.09745
		-563.934	-70.8508	-0.09592
		-714.479	-80.0644	-0.08302
		-805.351	-64.2228	-0.06914
		-749.226	-22.4736	-0.06248
		-659.197	37.1969	-0.06507
		-633.848	99.2567	-0.06857
		-627.952	144.092	-0.06068
		-551.321	162.943	-0.03891
		-318.541	162.509	-0.01237
		-264.328	147.375	0.00803
		-491.656	112.571	0.01554
		-675.665	64.1533	0.01226
		-731.803	26.3691	0.01071
		-714.483	8.36392	0.02227
		-756.825	-16.7797	0.0459
		-820.52	-72.4354	0.07189
		-677.857	-133.392	0.09063
		-485.777	-153.863	0.09779
		-360.764	-131.676	0.09836
		-270.013	-108.058	0.10419
		-259.701	-105.865	0.1217
		-330.785	-106.606	0.14518
		-327.542	-93.4045	0.16473
		-229.851	-76.7024	0.17291
		-325.407	-63.1592	0.16801
		-573.684	-35.7552	0.15822
		-561.141	13.5682	0.15553
		-458.672	61.3931	0.16273
		-649.194	86.4257	0.17193
		-896.484	99.7951	0.17375
		-775.415	117.766	0.16275
		-506.92	129.331	0.14091
		-524.636	118.881	0.11948
		-658.568	98.8524	0.10878
		-579.75	88.4872	0.10787
		-441.258	78.281	0.10865
		-502.608	47.9573	0.10361
		-638.45	4.55416	0.08979
		-597.358	-29.2469	0.07355
		-439.987	-48.9696	0.068
		-448.336	-59.1354	0.07982
		-544.323	-53.3612	0.10273
		-498.543	-42.2421	0.12569
		-418.399	-65.8135	0.13983
		-399.373	-113.43	0.14235
		-320.573	-68.6765	0.1409
		-303.233	150.084	0.14704
		-436.232	385.304	0.16337
		-554.453	320.031	0.18186
		-613.071	-144.512	0.19256
		-774.383	-689.336	0.18916
		-883.753	-885.863	0.17369
		-742.405	-656.421	0.15834
		-551.271	-292.344	0.15405
		-406.01	-39.8983	0.15942
		-318.656	153.129	0.16491
		-400.398	424.817	0.16106
		-482.297	709.231	0.14339
		-464.924	813.506	0.11715
		-434.366	700.911	0.09535
		-492.491	524.262	0.08587
		-617.9	385.189	0.08441
		-579.55	218.694	0.08162
		-532.817	-37.3008	0.07017
		-615.355	-294.972	0.04895
		-603.577	-435.076	0.02641
		-501.611	-480.549	0.01395
		-449.644	-532.682	0.01365
		-512.324	-583.823	0.01744
		-585.4	-527.419	0.01546
		-473.635	-351.49	0.0015
		-391.767	-187.252	-0.02277
		-482.352	-119.186	-0.04625
		-542.558	-62.7525	-0.05875
		-458.624	86.0389	-0.06136
		-451.039	271.471	-0.06253
		-566.161	364.182	-0.07036
		-584.226	367.894	-0.08834
		-579.225	397.262	-0.11088
		-604.606	460.752	-0.12542
		-601.047	422.613	-0.12489
		-646.274	229.252	-0.1146
		-610.323	29.3695	-0.10524
		-516.844	-31.2421	-0.10549
		-507.961	-21.5098	-0.11714
		-528.465	-94.6577	-0.1317
		-508.463	-222.853	-0.13738
		-406.094	-235.555	-0.13166
		-412.677	-106.229	-0.12266
		-485.014	-17.6852	-0.11989
		-445.219	-92.4677	-0.12865
		-429.575	-218.84	-0.14649
		-445.711	-239.248	-0.16166
		-499.882	-179.58	-0.16377
		-576.468	-159.762	-0.15458
		-544.832	-171.34	-0.14355
		-560.02	-103.767	-0.13986
		-588.513	50.783	-0.14758
		-567.325	179.601	-0.16079
		-554.309	233.279	-0.16586
		-561.311	275.303	-0.15449
		-578.833	323.336	-0.13123
		-519.276	291.383	-0.10652
		-538.284	152.041	-0.08956
		-652.946	21.9153	-0.08333
		-585.631	-6.72186	-0.08029
		-518.884	-7.5475	-0.06998
		-553.34	-81.8533	-0.05122
		-535.975	-173.587	-0.03224
		-482.437	-161.726	-0.02251
		-442.347	-72.2776	-0.02774
		-468.593	-36.8716	-0.04522
		-469.608	-65.0628	-0.06232
		-449.352	-30.811	-0.06795
		-474.017	92.6853	-0.06335
		-487.49	155.671	-0.05797
		-503.663	60.8951	-0.06104
		-479.121	-76.7622	-0.0766
		-441.935	-107.598	-0.09871
		-501.736	-66.9352	-0.11422
		-518.587	-80.976	-0.11539
		-513.806	-135.766	-0.1061
		-566.857	-104.473	-0.09533
		-596.765	24.4334	-0.09084
		-586.084	113.954	-0.0949
		-630.597	94.874	-0.0996
		-669.41	63.9919	-0.09374
		-604.589	106.576	-0.07498
		-569.564	151.828	-0.05105
		-583.866	101.748	-0.03198
		-496.329	5.66308	-0.02464
		-412.348	-17.3593	-0.02799
		-429.812	24.903	-0.03113
		-455.987	12.7969	-0.02443
		-440.817	-84.0092	-0.01021
		-479.357	-149.937	0.00195
		-543.801	-100.776	0.00291
		-503.292	-8.16274	-0.01113
		-497.779	18.0136	-0.03366
		-541.702	-9.93713	-0.05119
		-539.75	-2.36666	-0.0565
		-519.682	50.5616	-0.05468
		-457.626	68.074	-0.05506
		-452.28	18.3373	-0.06468
		-533.834	-27.8389	-0.08436
		-541.737	-12.4993	-0.10401
		-558.669	18.6539	-0.11031
		-593.346	-3.0444	-0.09986
		-570.475	-51.4508	-0.08016
		-529.905	-42.4699	-0.06156
		-521.564	33.464	-0.0511
		-519.132	92.7983	-0.04741
		-503.637	78.5172	-0.03973
		-503.484	26.9543	-0.01892
		-496.588	-11.9566	0.01204
		-475.242	-53.938	0.04257
		-500.012	-124.101	0.06252
		-522.41	-169.3	0.06744
		-515.495	-107.462	0.06328
		-528.492	42.9002	0.06277
		-579.894	157.627	0.07231
		-592.728	151.97	0.08606
		-534.626	73.6206	0.09338
		-524.283	21.3381	0.0863
		-551.409	20.5666	0.06434
		-592.914	24.2014	0.03799
		-593.186	1.67746	0.02045
		-522.594	-28.5727	0.01472
		-524.555	-44.7552	0.01314
		-537.029	-50.5273	0.00611
		-446.229	-53.3176	-0.0124
		-386.928	-49.0848	-0.04009
		-381.234	-36.5673	-0.06501
		-389.032	-21.9852	-0.0765
		-332.51	-5.70724	-0.07591
		-337.284	14.6687	-0.07181
		-492.308	29.4424	-0.07242
		-551.762	28.5739	-0.08124
		-560.963	24.4799	-0.09242
		-662.204	34.891	-0.09421
		-664.839	46.802	-0.08145
		-617.544	32.303	-0.0611
		-639.47	-0.13184	-0.04422
		-627.886	-12.0868	-0.0393
		-607.655	0.31094	-0.0477
		-630.678	-3.99009	-0.05972
		-587.417	-39.4633	-0.06299
		-521.692	-63.2585	-0.05556
		-530.619	-47.1961	-0.04552
		-501.089	-29.6496	-0.04201
		-473.701	-47.8489	-0.05027
		-483.992	-63.6028	-0.067
		-459.74	-22.465	-0.0795
		-426.17	43.7211	-0.07782
		-363.964	53.6433	-0.06496
		-288.601	7.06703	-0.05122
		-323.789	-7.5382	-0.0463
		-438.75	48.1896	-0.055
		-532.56	99.3468	-0.07224
		-528.597	73.7494	-0.08592
		-526.648	9.8952	-0.08963
		-553.814	-11.059	-0.08789
		-556.175	11.1894	-0.08838
		-589.067	13.4225	-0.09494
		-615.097	-20.0954	-0.10384
		-584.6	-41.8959	-0.10066
		-565.705	-31.5798	-0.06942
		-586.818	-28.9727	-0.00604
		-617.261	-60.1668	0.08136
		-599.051	-88.7637	0.18003
		-587.296	-71.195	0.27739
		-608.596	-21.2861	0.36656
		-589.189	12.5787	0.44856
		-511.675	10.301	0.52314
		-413.601	-7.71256	0.58054
		-438.045	-15.4234	0.60686
		-482.019	-5.34846	0.59173
		-415.392	12.8436	0.53323
		-408.536	22.5483	0.4429
		-459.558	16.6897	0.34084
		-429.715	10.8223	0.24122
		-407.103	25.6879	0.14642
		-467.612	51.5877	0.05376
		-527.926	53.1308	-0.03848
		-499.719	22.313	-0.12634
		-522.38	1.32245	-0.19687
		-575.426	28.3403	-0.23707
		-571.115	78.9067	-0.24635
		-571.632	90.5639	-0.23555
		-555.815	37.8019	-0.21758
		-545.743	-43.8396	-0.2018
		-559.284	-104.233	-0.18907
		-558.24	-124.059	-0.17087
[truncated: 2,778 more rows]

## Sheet: Figure 5e
Figure 5e	Cell viability
	DMSO	(%)		Bare LMP	(%)		LB-LMP	(%)
	-6.15857			7.64359			87.737
	-5.18331			20.3538			99.3859
	-5.23749			6.33326			92.0173
	-4.96659			14.1952			87.2494
	Means	-5.38649		Means	12.1315		Means	91.5974
	SD	0.527859		SD	6.47112		SD	5.6168

## Sheet: Figure 5f
Figure 5f	Sciatic nerve stimulation
		PLE									Bare LMP
			Leg movement (degree)									Leg movement (degree)
		Stimulation Voltage	1	2	3	4					Stimulation Voltage	1	2	3	4
		60	9	12	15	23					60	0	1	15	0
		80	30	20	20	30					80	1	15	22	1
		100	40	25	30	40					100	15	30	30	1
		150	50	25	30	50					150	35	40	35	1
		200	50	25	30	50					200	35	40	35	1
		300	45	25	30	50					300	35	40	35	40
		PLE									Bare LMP
			Normalized Leg movement									Normalized Leg movement
		Stimulation Voltage	1	2	3	4	Means	SEM			Stimulation Voltage	1	2	3	4	Means	SEM
		60	0.18	0.48	0.375	0.46	0.37375	0.0684767			60	0	0.025	0.375	0	0.1	0.0918559
		80	0.6	0.8	0.5	0.6	0.625	0.0629153			80	0.025	0.375	0.55	0.02	0.2425	0.131949
		100	0.8	1	0.75	0.8	0.8375	0.0554339			100	0.375	0.75	0.75	0.02	0.47375	0.175183
		150	1	1	0.75	1	0.9375	0.0625			150	0.875	1	0.875	0.02	0.6925	0.226095
		200	1	1	0.75	1	0.9375	0.0625			200	0.875	1	0.875	0.02	0.6925	0.226095
		300	0.9	1	0.75	1	0.9125	0.0590727			300	0.875	1	0.875	0.8	0.8875	0.0414578

[truncated: 7 more sheets: Figure S7, Figure S15, Figure S18, Figure S20, Figure S33b, Figure S34b, Figure S35]
